# Supplementary material for: Comparison of anti-PD-1/PD-L1-based regimens in relapsed/refractory diffuse large B-cell lymphoma: a meta-analysis
Source: PeerJ. 2025 Nov 19;13:e20314. doi: 10.7717/peerj.20314 (PMC12640133; doi:10.7717/peerj.20314)
Supplement: Supplemental Information 2 [file peerj-13-20314-s002.zip]

Archive with 5 entries (4 files):
- raw data/
- raw data/AE data.xlsx
- raw data/OS data.xlsx
- raw data/PFS data.xlsx
- raw data/response data.xlsx
